# Supplementary material for: Analysis of the Bacterial Microbiota in Wild Populations of Prickly Pear Cochineal, Dactylopius opuntiae in Morocco
Source: Insects. 2025 Nov 21;16(12):1184. doi: 10.3390/insects16121184 (PMC12733486; doi:10.3390/insects16121184)
Supplement: Supplementary file 1 [file insects-16-01184-s001.zip]

Archive with 5 entries (4 files):
- Supp2_Remmal_et_all_final.xlsx
- __MACOSX/
- __MACOSX/._Supp1_Remmal_et_all_final.docx
- __MACOSX/._Supp2_Remmal_et_all_final.xlsx
- Supp1_Remmal_et_all_final.pdf
