# Supplementary material for: Analysis of the Bacterial Microbiota in Wild Populations of Prickly Pear Cochineal, Dactylopius opuntiae in Morocco
Source: Insects. 2025 Nov 21;16(12):1184. doi: 10.3390/insects16121184 (PMC12733486; doi:10.3390/insects16121184)
Supplement: Supplementary file 1 [file insects-16-01184-s001.zip › Supp2_Remmal_et_all_final.xlsx]

## Sheet: Table S3
Table S3: Representation and classification of the identified clusters of D. opuntiae
Feature ID	Read counts	Read counts (%)		Phylum	Class		Order	Family	Genus	Species
C0	296	0.038		Pseudomonadota	Gammaproteobacteria		Pseudomonadales	Moraxellaceae	Acinetobacter	Acinetobacter_junii
C1	162	0.021	Pseudomonadota		Gammaproteobacteria		Burkholderiales	Rhodocyclaceae	Uliginosibacterium	Candidatus_Dactylopiibacterium
C11	233	0.03	Pseudomonadota		Alphaproteobacteria		Sphingomonadales	Sphingomonadaceae	Sphingomonas	Sphingomonas_echinoides
C12	86	0.011	Pseudomonadota		Gammaproteobacteria		Pseudomonadales	Pseudomonadaceae	Pseudomonas	Pseudomonas_asplenii
C16	58	0.007	Pseudomonadota		Gammaproteobacteria		Burkholderiales	Rhodocyclaceae	Uliginosibacterium	Candidatus_Dactylopiibacterium
C18	206	0.026	Bacillota		Bacilli		Paenibacillales	Paenibacillaceae	Paenibacillus	Paenibacillus_castaneae
C19	272	0.035	Pseudomonadota		Gammaproteobacteria		Burkholderiales	Alcaligenaceae	Achromobacter	Achromobacter_denitrificans
C22	444	0.056	Pseudomonadota		Gammaproteobacteria		Pseudomonadales	Pseudomonadaceae	Pseudomonas	Pseudomonas_mosselii
C25	64	0.008	Bacillota		Bacilli		Lactobacillales	Streptococcaceae	Streptococcus	Streptococcus_equinus
C26	477	0.061	Bacillota		Bacilli		Lactobacillales	Streptococcaceae	Streptococcus	Streptococcus_sp.
C27	281	0.036	Pseudomonadota		Gammaproteobacteria		Burkholderiales	Rhodocyclaceae	Uliginosibacterium	Candidatus_Dactylopiibacterium
C28	306	0.039	Pseudomonadota		Gammaproteobacteria		Burkholderiales	Rhodocyclaceae	Aromatoleum	Azoarcus_buckelii
C30	87	0.011	Pseudomonadota		Gammaproteobacteria		Burkholderiales	Rhodocyclaceae	Uliginosibacterium	Candidatus_Dactylopiibacterium
C31	155	0.02	Pseudomonadota		Gammaproteobacteria		Pseudomonadales	Pseudomonadaceae	Pseudomonas	Pseudomonas_sp.
C36	65	0.008	Pseudomonadota		Gammaproteobacteria		Pseudomonadales	Pseudomonadaceae	Pseudomonas	Burkholderia_sp.
C37	101	0.013	Pseudomonadota		Gammaproteobacteria		Burkholderiales	Rhodocyclaceae	Uliginosibacterium	Uliginosibacterium_paludis
C38	48747	6.192	Pseudomonadota		Gammaproteobacteria		Burkholderiales	Rhodocyclaceae	Uliginosibacterium	Candidatus_Dactylopiibacterium
C39	752	0.096	Pseudomonadota		Alphaproteobacteria		Hyphomicrobiales	Rhizobiaceae	Phyllobacterium	Phyllobacterium_myrsinacearum
C4	403	0.051	Pseudomonadota		Alphaproteobacteria		Hyphomicrobiales	Rhizobiaceae	Brucella	Ochrobactrum_anthropi
C40	391	0.05	Bacillota		Bacilli		Brevibacillales	Brevibacillaceae	Brevibacillus	Brevibacillus_sp.
C41	89	0.011	Actinomycetota		Actinobacteria		Micrococcales	Micrococcaceae	Rothia	Rothia_mucilaginosa
C42	190	0.024	Pseudomonadota		Gammaproteobacteria		Burkholderiales	Oxalobacteraceae	Massilia	Massilia_oculi
C43	60	0.008	Pseudomonadota		Gammaproteobacteria		Burkholderiales	Rhodocyclaceae	Uliginosibacterium	Candidatus_Dactylopiibacterium
C44	60	0.008	Pseudomonadota		Gammaproteobacteria		Burkholderiales	Rhodocyclaceae	Uliginosibacterium	Candidatus_Dactylopiibacterium
C48	403	0.051	Pseudomonadota		Gammaproteobacteria		Lysobacterales	Lysobacteraceae	Stenotrophomonas	Stenotrophomonas_maltophilia
C54	91	0.012	Pseudomonadota		Alphaproteobacteria		Hyphomicrobiales	Rhizobiaceae	Phyllobacterium	Phyllobacterium_sp.
C55	197	0.025	Pseudomonadota		Gammaproteobacteria		Burkholderiales	Rhodocyclaceae	Uliginosibacterium	Candidatus_Dactylopiibacterium
C56	102	0.013	Pseudomonadota		Gammaproteobacteria		Enterobacterales	Enterobacteriaceae	Enterobacter	Enterobacter_cloacae
C57	60	0.008	Cyanobacteriota		Cyanobacteriia		Cyanobacteriales	Nostocaceae	Macrochaete	Macrochaete_psychrophila
C6	206	0.026	Pseudomonadota		Gammaproteobacteria		Enterobacterales	Pasteurellaceae	Haemophilus	Haemophilus_parainfluenzae
C61	81	0.01	Pseudomonadota		Alphaproteobacteria		Hyphomicrobiales	Rhizobiaceae	Phyllobacterium	Phyllobacterium_sp.
C62	207	0.026	Bacillota		Bacilli		Lactobacillales	Carnobacteriaceae	Granulicatella	Granulicatella_adiacens
C63	126	0.016	Bacillota		Bacilli		Paenibacillales	Paenibacillaceae	Paenibacillus	Paenibacillus_naphthalenovorans
C64	116	0.015	Bacillota		Negativicutes		Veillonellales-Selenomonadales	Veillonellaceae	Veillonella	Veillonella_sp.
C65	19555	2.484	Pseudomonadota		Gammaproteobacteria		Burkholderiales	Rhodocyclaceae	Uliginosibacterium	Candidatus_Dactylopiibacterium
C66	678340	86.17	Pseudomonadota		Gammaproteobacteria		Burkholderiales	Rhodocyclaceae	Uliginosibacterium	Candidatus_Dactylopiibacterium
C67	82	0.038	Bacillota		Bacilli		Brevibacillales	Brevibacillaceae	Brevibacillus	Brevibacillus_brevis
C68	121	0.015	Pseudomonadota		Gammaproteobacteria		Burkholderiales	Rhodocyclaceae	Uliginosibacterium	Candidatus_Dactylopiibacterium
C7	782	0.099	Cyanobacteriota		Cyanobacteriia		Cyanobacteriales	Nostocaceae	Macrochaete	Macrochaete_psychrophila
C70	8998	1.143	Pseudomonadota		Gammaproteobacteria		Burkholderiales	Rhodocyclaceae	Uliginosibacterium	Candidatus_Dactylopiibacterium
C71	620	0.079	Pseudomonadota		Gammaproteobacteria		Burkholderiales	Rhodocyclaceae	Uliginosibacterium	Candidatus_Dactylopiibacterium
C72	176	0.022	Pseudomonadota		Gammaproteobacteria		Burkholderiales	Rhodocyclaceae	Uliginosibacterium	Candidatus_Dactylopiibacterium
C73	759	0.096	Pseudomonadota		Gammaproteobacteria		Burkholderiales	Rhodocyclaceae	Uliginosibacterium	Candidatus_Dactylopiibacterium
C74	69	0.009	Pseudomonadota		Gammaproteobacteria		Pseudomonadales	Pseudomonadaceae	Pseudomonas	Pseudomonas_sp.
C75	1551	0.197	Pseudomonadota		Gammaproteobacteria		Pseudomonadales	Pseudomonadaceae	Pseudomonas	Pseudomonas_sp.
C76	482	0.061	Pseudomonadota		Gammaproteobacteria		Burkholderiales	Rhodocyclaceae	Uliginosibacterium	Candidatus_Dactylopiibacterium
C77	71	0.009	Bacteroidota		Chitinophagia		Chitinophagales	Chitinophagaceae	Flavisolibacter	Flavisolibacter_longurius
C78	81	0.01	Bacteroidota		Chitinophagia		Chitinophagales	Chitinophagaceae	Flavisolibacter	Flavisolibacter_longurius
C79	188	0.024	Bacteroidota		Chitinophagia		Chitinophagales	Chitinophagaceae	Flavisolibacter	Flavisolibacter_longurius
C80	243	0.031	Pseudomonadota		Gammaproteobacteria		Burkholderiales	Rhodocyclaceae	Uliginosibacterium	Candidatus_Dactylopiibacterium
C81	573	0.073	Pseudomonadota		Gammaproteobacteria		Burkholderiales	Rhodocyclaceae	Uliginosibacterium	Candidatus_Dactylopiibacterium
C83	66	0.008	Bacteroidota		Chitinophagia		Chitinophagales	Chitinophagaceae	Flavisolibacter	Flavisolibacter _longurius
C84	52	0.007	Bacteroidota		Chitinophagia		Chitinophagales	Chitinophagaceae	Flavisolibacter	Flavisolibacter _longurius
C85	772	0.098	Pseudomonadota		Gammaproteobacteria		Burkholderiales	Rhodocyclaceae	Uliginosibacterium	Candidatus_Dactylopiibacterium
C86	346	0.044	Pseudomonadota		Gammaproteobacteria		Burkholderiales	Rhodocyclaceae	Uliginosibacterium	Candidatus_Dactylopiibacterium
C87	1151	0.146	Pseudomonadota		Gammaproteobacteria		Burkholderiales	Rhodocyclaceae	Uliginosibacterium	Candidatus_Dactylopiibacterium
C9	272	0.035	Pseudomonadota		Gammaproteobacteria		Pseudomonadales	Pseudomonadaceae	Pseudomonas	Methocha_articulata
C90	53	0.007	Bacteroidota		Chitinophagia		Chitinophagales	Chitinophagaceae	Flavisolibacter	Flavisolibacter _longurius
C91	1630	0.207	Bacteroidota		Chitinophagia		Chitinophagales	Chitinophagaceae	Flavisolibacter	Flavisolibacter _longurius
C94	10564	1.342	Pseudomonadota		Gammaproteobacteria		Burkholderiales	Rhodocyclaceae	Uliginosibacterium	Candidatus_Dactylopiibacterium
C98	2484	0.316	Pseudomonadota		Gammaproteobacteria		Burkholderiales	Rhodocyclaceae	Uliginosibacterium	Candidatus_Dactylopiibacterium
C99	1554	0.197	Pseudomonadota		Gammaproteobacteria		Burkholderiales	Rhodocyclaceae	Uliginosibacterium	Candidatus_Dactylopiibacterium

## Sheet: Table S4
Table S4: Overall core prevalence based on developmental stages and locations
Clusters	Kingdom	Phylum	Class	Order	Family	Genus	Species	Core_overall	Cluster Prevalence in regions
									F_A	F_M	M_M	N_A	N_M	Ouazzane	Rabat
C0	Bacteria	Pseudomonadota	Gammaproteobacteria	Pseudomonadales	Moraxellaceae	Acinetobacter	s--Acinetobacter-junii	1	0	0	1	1	0	0	0
C11	Bacteria	Pseudomonadota	Alphaproteobacteria	Sphingomonadales	Sphingomonadaceae	Sphingomonas	s--Sphingomonas-echinoides	0	0	0	1	0	0	0	0
C12	Bacteria	Pseudomonadota	Gammaproteobacteria	Pseudomonadales	Pseudomonadaceae	Pseudomonas	s--Pseudomonas-asplenii	0	0	0	0	0	1	0	0
C19	Bacteria	Pseudomonadota	Gammaproteobacteria	Burkholderiales	Alcaligenaceae	Achromobacter	s--Achromobacter-denitrificans	1	0	0	1	0	1	0	1
C22	Bacteria	Pseudomonadota	Gammaproteobacteria	Pseudomonadales	Pseudomonadaceae	Pseudomonas	s-- Pseudomonas-mosselii	1	1	0	1	1	1	0	1
C28	Bacteria	Pseudomonadota	Gammaproteobacteria	Burkholderiales	Rhodocyclaceae	Aromatoleum	s--Azoarcus-buckelii	1	0	0	1	1	1	0	1
C31	Bacteria	Pseudomonadota	Gammaproteobacteria	Pseudomonadales	Pseudomonadaceae	Pseudomonas	s--Pseudomonas-sp.	1	0	0	0	1	1	0	0
C37	Bacteria	Pseudomonadota	Gammaproteobacteria	Burkholderiales	Rhodocyclaceae	Uliginosibacterium	s--Uliginosibacterium-paludis	1	0	0	1	1	0	0	0
C39	Bacteria	Pseudomonadota	Alphaproteobacteria	Hyphomicrobiales	Rhizobiaceae	Phyllobacterium	s--Phyllobacterium-myrsinacearum	1	0	0	1	1	1	0	1
C4	Bacteria	Pseudomonadota	Alphaproteobacteria	Hyphomicrobiales	Rhizobiaceae	Brucella	s--Ochrobactrum-anthropi	1	0	0	1	1	1	0	1
C40	Bacteria	Bacillota	Bacilli	Brevibacillales	Brevibacillaceae	Brevibacillus	s--Brevibacillus-sp.	0	1	0	0	0	0	0	0
C42	Bacteria	Pseudomonadota	Gammaproteobacteria	Burkholderiales	Oxalobacteraceae	Massilia	s--Massilia-oculi	0	0	0	1	0	0	0	0
C48	Bacteria	Pseudomonadota	Gammaproteobacteria	Lysobacterales	Lysobacteraceae	Stenotrophomonas	s--Stenotrophomonas-maltophilia	1	0	0	1	1	1	0	1
C54	Bacteria	Pseudomonadota	Alphaproteobacteria	Hyphomicrobiales	Rhizobiaceae	Phyllobacterium	s--Phyllobacterium-sp.	1	0	0	1	1	1	0	0
C56	Bacteria	Pseudomonadota	Gammaproteobacteria	Enterobacterales	Enterobacteriaceae	Enterobacter	s--Enterobacter-cloacae	0	0	0	0	0	1	0	0
C61	Bacteria	Pseudomonadota	Alphaproteobacteria	Hyphomicrobiales	Rhizobiaceae	Phyllobacterium	s--Phyllobacterium-sp.	0	0	0	0	1	0	0	0
C63	Bacteria	Bacillota	Bacilli	Paenibacillales	Paenibacillaceae	Paenibacillus	s--Paenibacillus-naphthalenovorans	1	0	0	1	1	0	0	0
C67	Bacteria	Bacillota	Bacilli	Brevibacillales	Brevibacillaceae	Brevibacillus	s--Brevibacillus-brevis	0	0	0	1	0	0	0	0
C74	Bacteria	Pseudomonadota	Gammaproteobacteria	Pseudomonadales	Pseudomonadaceae	Pseudomonas	s--Pseudomonas-sp.	0	0	0	0	0	1	0	0
C75	Bacteria	Pseudomonadota	Gammaproteobacteria	Pseudomonadales	Pseudomonadaceae	Pseudomonas	s--Pseudomonas-sp.	1	1	0	1	1	1	0	1
C79	Bacteria	Bacteroidota	Chitinophagia	Chitinophagales	Chitinophagaceae	Flavisolibacter	s--Flavisolibacter -longurius	0	0	0	1	0	0	0	0
C83	Bacteria	Bacteroidota	Chitinophagia	Chitinophagales	Chitinophagaceae	Flavisolibacter	s--Flavisolibacter -longurius	0	0	0	1	0	0	0	0
C9	Bacteria	Pseudomonadota	Gammaproteobacteria	Pseudomonadales	Pseudomonadaceae	Pseudomonas	s--Pseudomona-putida	1	0	0	0	1	1	0	1
C91	Bacteria	Bacteroidota	Chitinophagia	Chitinophagales	Chitinophagaceae	Flavisolibacter	s--Flavisolibacter -longurius	1	1	1	1	0	1	1	1
